# Supplementary material for: Advanced fructo-oligosaccharides improve itching and aberrant epidermal lipid composition in children with atopic dermatitis
Source: Front Microbiol. 2024 Apr 29;15:1383779. doi: 10.3389/fmicb.2024.1383779 (PMC11089124; doi:10.3389/fmicb.2024.1383779)
Supplement: Supplementary file 1 [file Data_Sheet_1_1.xlsx]

## Sheet: Kestose
k__Bacteria;p__Firmicutes	k__Bacteria;p__Bacteroidetes	k__Bacteria;p__Proteobacteria	k__Bacteria;p__Actinobacteria	k__Bacteria;p__Fusobacteria	k__Bacteria;p__[Thermi]	k__Bacteria;p__TM7	k__Bacteria;p__Verrucomicrobia	k__Bacteria;p__Cyanobacteria	k__Bacteria;p__Planctomycetes	k__Bacteria;p__Acidobacteria	k__Bacteria;p__Chloroflexi	k__Bacteria;p__SR1	k__Bacteria;p__GN02	k__Bacteria;p__Tenericutes	k__Bacteria;__	k__Bacteria;p__WPS-2	k__Bacteria;p__Lentisphaerae	k__Bacteria;p__Synergistetes	k__Bacteria;p__Chlamydiae	k__Bacteria;p__Armatimonadetes	k__Bacteria;p__Spirochaetes	k__Bacteria;p__Gemmatimonadetes	k__Bacteria;p__OD1	k__Bacteria;p__	k__Bacteria;p__BRC1	k__Bacteria;p__TM6	k__Bacteria;p__Chlorobi	k__Bacteria;p__Nitrospirae	k__Bacteria;p__Elusimicrobia	k__Bacteria;p__FBP	k__Bacteria;p__NKB19	k__Bacteria;p__OP11	k__Bacteria;p__WS3	k__Bacteria;p__OP3	k__Bacteria;p__Deferribacteres	k__Bacteria;p__FCPU426	k__Bacteria;p__SBR1093	k__Bacteria;p__MVP-21	k__Bacteria;p__BHI80-139	k__Bacteria;p__WS2	k__Bacteria;p__AD3	k__Bacteria;p__WS6	Micrococcus(%)	f__Lachnospiraceae;(%)	g__Prevotella(%)	g__Methylobacterium(%)	Rothia(%)	k__Bacteria;p__Firmicutes	k__Bacteria;p__Bacteroidetes
0.484616	0.173802	0.144456	0.185417	0.00530982	0.00241786	0.0005215	0.000616318	0.00161191	0.000237045	0.000237045	0.000237045	0	4.74091e-05	0.000237045	9.48182e-05	0	4.74091e-05	0	0	0	0	0	4.74091e-05	0	0	0	0	0	0	4.74091e-05	0	0	0	0	0	0	0	0	0	0	0	0	0.0080595	0.26075	9.19736	0.440905	0.0109515	0.348362	0.354051
0.211018	0.213388	0.336083	0.205708	0.0101455	0.000568909	0.0129427	0.000995591	0.000568909	0.00132745	0.000284455	0.00512018	0.000474091	0.000758545	0	0.000189636	9.48182e-05	0	9.48182e-05	0	0	9.48182e-05	0	0	0	0.000142227	0	0	0	0	0	0	0	0	0	0	0	0	0	0	0	0	0	0.0218082	0.796473	1.73991	1.171	0.0011852	0.238326	0.245105
0.288674	0.217276	0.337221	0.115157	0.00602095	0.0230882	0.00791732	0.0015645	0.0005215	0.000616318	0.000805955	4.74091e-05	0.000284455	0	0.000189636	0.000142227	0.000331864	0	0	4.74091e-05	0	0	9.48182e-05	0	0	0	0	0	0	0	0	0	0	0	0	0	0	0	0	0	0	0	0	0.0501114	0.421941	1.81103	2.58854	0.0105248	0.185654	0.147964
0.465984	0.322003	0.13962	0.0601621	0.0067795	0.000142227	0.00203859	0.00227564	0	0.000379273	0	0	0	0	0.0005215	0	0	0	9.48182e-05	0	0	0	0	0	0	0	0	0	0	0	0	0	0	0	0	0	0	0	0	0	0	0	0	0.0116626	1.57872	2.79714	4.65557	0.0249372	0.441758	0.371024
0.305125	0.247144	0.297966	0.129616	0.0108567	0.00222823	0.00265491	0.00132745	0.000237045	0.00142227	0.000568909	0.000426682	0	0	0	0	9.48182e-05	0.000284455	0	0	0	0	0	0	0	0	0	4.74091e-05	0	0	0	0	0	0	0	0	0	0	0	0	0	0	0	0.0045039	0.862845	2.28512	1.73991	0.0153131	0.232921	0.299009
0.531977	0.2516	0.156877	0.0528611	0.000331864	0.00232305	0.000853364	0.00184895	0.000331864	0.000284455	0.000189636	0.000142227	0	0	0.000142227	0.000142227	0	0	9.48182e-05	0	0	0	0	0	0	0	0	0	0	0	0	0	0	0	0	0	0	0	0	0	0	0	0	0.0016593	1.1236	1.70673	2.41786	0.0063528	0.456075	0.318162
0.350401	0.351918	0.221969	0.0516759	0.00881809	0.00516759	0.00251268	0.00194377	0.00146968	0.000711136	0.00165932	0.000331864	0	0.000142227	0.000237045	0.000379273	0	0	0	0.000189636	0.000142227	0	9.48182e-05	0	0	0	0.000189636	0	0	0	0	0	0	4.74091e-05	0	0	0	0	0	0	0	0	0	0.0020386	1.64984	2.14763	4.55127	0.003935	0.433746	0.315839
0.384535	0.412933	0.161855	0.0314796	0.00109041	0.000474091	0.00109041	0.00322382	0.000237045	0.000379273	0.000805955	0.000426682	0	0	0.000711136	0.000379273	0	0.000379273	0	0	0	0	0	0	0	0	0	0	0	0	0	0	0	0	0	0	0	0	0	0	0	0	0	0.0024179	2.10022	3.43242	6.08259	0.0015171	0.347461	0.28692
0.242213	0.23458	0.255203	0.249324	0.00232305	0.00478832	0.00327123	0.002086	9.48182e-05	0.00308159	0.000426682	0.000379273	0.000568909	0	0.000237045	0.000379273	0	0	0	0	0	4.74091e-05	0.000237045	0	0	0	0	0.000331864	0	0.000142227	0	0	0	0	0	9.48182e-05	0	0.000189636	0	0	0	0	0	0.0017067	0.872327	1.43175	2.75447	0.0048357	0.361779	0.210307
0.235386	0.116389	0.440241	0.158062	0.00355568	0.0102878	0.0220452	0.00407718	0.00493055	0.00132745	0.0015645	0.000379273	0.000237045	9.48182e-05	0.000142227	0.000426682	0.000284455	0	0	0	9.48182e-05	0	0	0	0.000284455	9.48182e-05	0	0	0	0	9.48182e-05	0	0	0	0	0	0	0	0	0	0	0	0	0.016925	0.151709	0.786991	0.749064	0.004409	0.345802	0.180866
0.429669	0.35059	0.150903	0.051913	0.00668468	0.000331864	0.00616318	0.00151709	0	0.000568909	0.000379273	9.48182e-05	0.000474091	0.000237045	0	0	0	0	0.000426682	4.74091e-05	0	0	0	0	0	0	0	0	0	0	0	0	0	0	0	0	0	0	0	0	0	0	0	0.0015171	1.31323	2.64543	3.61257	0.0078225	0.37529	0.239985
0.394349	0.25947	0.220263	0.104205	0.00995591	0.00237045	0.00184895	0.00123264	0.0015645	0.00151709	0.00128005	0.000142227	9.48182e-05	0	0	0.000331864	0.000142227	0.0005215	4.74091e-05	0.000237045	0.000142227	9.48182e-05	0	0	0	0	0	0	0	0	0.000189636	0	0	0	0	0	0	0	0	0	0	0	0	0.0011378	0.493055	4.0914	2.19978	0.039871	0.362822	0.209027
0.408619	0.261461	0.220263	0.0741478	0.018774	0.001043	0.0116152	0.00137486	0.000474091	0.000189636	0.000331864	0.000331864	0	0	0	0	0	0.000474091	0.000237045	9.48182e-05	4.74091e-05	0	4.74091e-05	0	0	0	0.000379273	0	9.48182e-05	0	0	0	0	0	0	0	0	0	0	0	0	0	0	0.0013749	0.867586	2.65017	1.8537	0.0182525	0.338359	0.246101
0.31399	0.284075	0.209074	0.150002	0.00322382	0.035225	0.000711136	0.000284455	0.000189636	0.000426682	0.00118523	0.000426682	0	0	0.000142227	0	0	0	0.000331864	0	0	9.48182e-05	9.48182e-05	0	9.48182e-05	0	0	0	0	0	0	0.000426682	0	0	0	0	0	0	0	0	0	0	0	0.0027497	0.957664	2.53165	2.3183	0.0032712	0.296402	0.228939
0.276205	0.214668	0.289622	0.194757	0.00749064	0.00786991	0.00379273	0.00118523	0.000474091	0.00175414	0.000426682	0.000948182	0	0	0.000142227	0.000284455	0.000189636	9.48182e-05	0	0	0	0	0	0	0	0	0	0	0	0	0	0	9.48182e-05	0	0	0	0	0	0	0	0	0	0	0.00128	0.526241	3.8354	1.38909	0.0303892	0.267387	0.222586
0.358413	0.260655	0.221638	0.138435	0.0128479	0.00128005	0.00137486	0.00203859	0	0.00128005	4.74091e-05	0.000853364	0	0	0.000142227	0	0.000474091	0	0	0.000189636	0	0	0.000189636	0	0	4.74091e-05	9.48182e-05	0	0	0	0	0	0	0	0	0	0	0	0	0	0	0	0	0.0418622	0.8344	4.57498	3.57465	0.0027023	0.246575	0.13962
0.370881	0.36524	0.161049	0.0898876	0.00237045	0.0046935	0.000663727	0.00128005	0.000474091	0.000189636	0.00137486	0.000474091	0.000189636	0	0	0	9.48182e-05	0	9.48182e-05	0.000237045	0	0.000189636	9.48182e-05	0.000426682	0	0	0	0	0	0	0	0	0	0	0	0	0	0	9.48182e-05	0	0	0	0	0.0027971	1.42701	2.97729	1.91059	0.0027023	0.387427	0.312758
0.367183	0.412459	0.14493	0.0624852	0.00350827	0.00241786	0.00132745	0.00146968	0.000711136	0.00161191	0.000189636	0.000379273	0	0.000237045	0	0.0005215	0	0	0.000426682	0	0	0	0	0.000142227	0	0	0	0	0	0	0	0	0	0	0	0	0	0	0	0	0	0	0	0.0017541	2.49372	2.80188	3.75006	0.0016119	0.321528	0.25179
0.430996	0.15645	0.249419	0.091784	0.00948182	0.00184895	0.05343	0.000379273	0	0.000237045	0	0.000142227	0.000663727	0.00507277	0	4.74091e-05	0	0	0	4.74091e-05	0	0	0	0	0	0	0	0	0	0	0	0	0	0	0	0	0	0	0	0	0	0	0	0.004409	0.284455	3.91125	0.549945	0.0556583	0.33395	0.233442
0.275921	0.301996	0.242403	0.140947	0.00701655	0.0067795	0.0100507	0.000995591	0.00132745	0.00279714	0.00123264	0.00758545	0	9.48182e-05	9.48182e-05	0.000331864	0	0	4.74091e-05	4.74091e-05	9.48182e-05	0	0.000142227	0	0	0	0	0	9.48182e-05	0	0	0	0	0	0	0	0	0	0	0	0	0	0	0.0349879	0.734841	4.85469	1.27056	0.007064	0.302897	0.245911
0.454464	0.28142	0.197506	0.0454653	0.00564168	0.000900773	0.0110463	0.0015645	0.000284455	4.74091e-05	0.000284455	0	0	0	9.48182e-05	0.000331864	0	0.000853364	0	0	0	9.48182e-05	0	0	0	0	0	0	0	0	0	0	0	0	0	0	0	0	0	0	0	0	0	0.0008534	1.15204	2.76395	2.09074	0.010667	0.593183	0.180297
0.27246	0.198692	0.403973	0.103968	0.00843882	0.00346086	0.000900773	0.00128005	0.00142227	0.00175414	0.0005215	0.00109041	0	0	4.74091e-05	4.74091e-05	0.001043	4.74091e-05	9.48182e-05	0.0005215	4.74091e-05	0	0	0	0	9.48182e-05	0	9.48182e-05	0	0	0	0	0	0	0	0	0	0	0	0	0	0	0	0.0148865	0.46935	2.22823	0.78225	0.0039824	0.289575	0.209027
0.377803	0.265064	0.227896	0.077988	0.00526241	0.010667	0.00379273	0.00161191	0.024226	0.00213341	0.00184895	0.000331864	0.000189636	0	0	9.48182e-05	0.000237045	0	0	0	0.000189636	0	0.000284455	0	0	0	0	0.000284455	9.48182e-05	0	0	0	0	0	0	0	0	0	0	0	0	0	0	0.0275447	0.744323	2.30882	1.4602	0.0055943	0.395155	0.368132
0.318447	0.19945	0.352961	0.0952923	0.015645	0.000805955	0.0103826	0.00175414	0.000995591	0.00113782	0.000616318	0.00123264	9.48182e-05	4.74091e-05	0.000189636	0.000189636	0	0.000189636	0.000189636	0	9.48182e-05	0	4.74091e-05	0	0.000142227	0	0	0	0	0	0	0	0	9.48182e-05	0	0	0	0	0	0	0	0	0	0.0018964	0.786991	2.47475	1.43175	0.0151709	0.422842	0.226947
0.366662	0.273503	0.210876	0.133694	0.00535723	0.000426682	0.00298677	0.00464609	0	0.000142227	0.000189636	0	0.000426682	0.000379273	0	0	0	0.000568909	0	0	0	0.000142227	0	0	0	0	0	0	0	0	0	0	0	0	0	0	0	0	0	0	0	0	0	0.0004741	1.19945	1.94377	2.93462	0.003366	0.459536	0.201678
0.367942	0.308918	0.20073	0.0969042	0.00360309	0.00891291	0.00146968	0.000663727	0.00407718	0.00109041	0.00241786	9.48182e-05	9.48182e-05	0	0.00194377	0.000189636	9.48182e-05	0	0	4.74091e-05	0.000379273	0	0.000142227	9.48182e-05	0	0	0	0	0	0	0.000189636	0	0	0	0	0	0	0	0	0	0	0	0	0.0402977	1.22315	2.39416	4.3	0.0046935	0.343194	0.287394
0.460437	0.142607	0.245484	0.127673	0.0151235	0.00388755	0.00203859	0.000568909	0.000616318	0.000379273	0.000237045	0.000237045	9.48182e-05	0.000331864	0	9.48182e-05	0	0	9.48182e-05	4.74091e-05	0	0	0	4.74091e-05	0	0	0	0	0	0	0	0	0	0	0	0	0	0	0	0	0	0	0	0.036742	0.180155	3.94918	0.848623	0.0126582	0.333239	0.21391
0.79121	0.104727	0.0810695	0.017494	0.00123264	0.000663727	0.0005215	0.000568909	0.00175414	0.000142227	0.000284455	0.000142227	0	0	0	0	0	0	0	0	0	0.000189636	0	0	0	0	0	0	0	0	0	0	0	0	0	0	0	0	0	0	0	0	0	0.0006163	0.227564	0.488314	1.02404	0.0032238	0.515147	0.23055
0.362869	0.194614	0.292751	0.134737	0.00384014	0.00180155	0.000616318	0.001043	0.001043	0.00241786	0.00161191	0.000616318	0	0.000284455	0.000189636	0.000474091	0.000568909	0	0.000142227	9.48182e-05	0	0	0	0	0	0.000189636	0	0	4.74091e-05	0	0	0	0	0	0	0	0	0	0	0	0	4.74091e-05	0	0.0400607	0.431423	2.19978	1.29901	0.0113308	0.28801	0.237994
0.613142	0.19286	0.111791	0.0652823	0.0139383	0.00184895	0.000284455	0.000189636	9.48182e-05	0.000237045	9.48182e-05	9.48182e-05	0	0	0	9.48182e-05	0	0	0	0	4.74091e-05	0	0	0	0	0	0	0	0	0	0	0	0	0	0	0	0	0	0	0	0	0	0	0.0001422	0.199118	2.51268	0.535723	0.006021	0.530081	0.2818
0.245579	0.241644	0.373299	0.0944863	0.0100981	0.00407718	0.00497795	0.00393495	0.000995591	0.00545205	0.00412459	0.000711136	0.000379273	0.00113782	0.000237045	0.000758545	0.00701655	0	9.48182e-05	0.000331864	0.000189636	0	0	0	9.48182e-05	0	0.000189636	0	0	0	0.000189636	0	0	0	0	0	0	0	0	0	0	0	0	0.0016593	0.658986	3.11478	2.55061	0.0042194	0.285735	0.301048
0.401223	0.318826	0.217466	0.0449438	0.00142227	0.00289195	0.00981368	0.00194377	0	0.000331864	0.000474091	0.000379273	0	0	0.000284455	0	0	0	0	0	0	0	0	0	0	0	0	0	0	0	0	0	0	0	0	0	0	0	0	0	0	0	0	0.0004741	1.89636	2.56009	4.23837	0.0039824	0.373821	0.394349
0.428768	0.355331	0.170483	0.021666	0.00483573	0.00109041	0.0136538	0.00137486	0.000237045	0.000568909	0.00128005	0	0	0	0.000237045	0	0	0	0.000379273	9.48182e-05	0	0	0	0	0	0	0	0	0	0	0	0	0	0	0	0	0	0	0	0	0	0	0	0.0014697	2.70232	2.70706	3.36605	0.0045039	0.40293	0.428389
0.340587	0.325037	0.215522	0.0846252	0.0138435	0.00274973	0.0119945	0.000426682	0.000379273	0.001043	0.001043	0.00142227	0.000331864	0.000474091	0	4.74091e-05	4.74091e-05	0.000379273	0	0	4.74091e-05	0	0	0	0	0	0	0	0	0	0	0	0	0	0	0	0	0	0	0	0	0	0	0.0018015	1.38435	2.5032	2.26141	0.0103352	0.358555	0.340871
0.386574	0.363533	0.166074	0.0422415	0.0152657	0.000426682	0.021666	0.00227564	0.000426682	0	0	9.48182e-05	0.000616318	0	0	0	0.000189636	0.000616318	0	0	0	0	0	0	0	0	0	0	0	0	0	0	0	0	0	0	0	0	0	0	0	0	0	0.0003793	1.73991	3.10055	4.31423	0.0086285	0.385009	0.391931
0.422794	0.198502	0.256151	0.07301	0.0245105	0.00151709	0.0193429	0.000805955	0.000379273	0.000900773	0.000142227	0.000284455	0.000189636	0.000426682	9.48182e-05	0.000426682	0	0	9.48182e-05	0	9.48182e-05	0.000189636	9.48182e-05	4.74091e-05	0	0	0	0	0	0	0	0	0	0	0	0	0	0	0	0	0	0	0	0.0013749	0.459868	3.93495	1.90585	0.023989	0.371355	0.24757
0.405585	0.208884	0.103731	0.266771	0.00786991	0.000948182	0.00289195	0.000711136	0.000237045	0.000474091	0.000284455	0.000331864	0	4.74091e-05	0.0005215	0.000331864	0	0	0	0	0.000189636	0	4.74091e-05	0	0	0	0	0.000142227	0	0	0	0	0	0	0	0	0	0	0	0	0	0	0	0.0063054	0.720618	2.2946	1.18523	0.0059261	0.167212	0.113829
0.390272	0.403831	0.125539	0.0423837	0.00995591	0.000142227	0.000995591	0.0228512	0.000284455	0.000284455	0.000189636	0.000237045	9.48182e-05	9.48182e-05	0.00132745	0.000426682	0	0	0.000142227	0.000284455	0.000189636	0	0	0	9.48182e-05	0	0	0	0	0.000379273	0	0	0	0	0	0	0	0	0	0	0	0	0	0.0013749	2.62172	3.96814	1.21841	0.0036031	0.567676	0.123406
0.266629	0.353814	0.193192	0.137818	0.00488314	0.0384488	0.00161191	0.00128005	0.000331864	0.000995591	0.000142227	0.0005215	0	9.48182e-05	0.000237045	0	0	0	0	0	0	0	0	0	0	0	0	0	0	0	0	0	0	0	0	0	0	0	0	0	0	0	0	0.0393021	1.05248	2.33727	2.98203	0.0035083	0.247855	0.180297
0.380505	0.315555	0.148201	0.137534	0.0067795	0.000426682	0.00246527	0.00341345	0.000616318	0.00251268	0.000474091	0.000189636	0.000142227	0	0.000379273	4.74091e-05	9.48182e-05	0	0.000331864	0	0.000189636	4.74091e-05	9.48182e-05	0	0	0	0	0	0	0	0	0	0	0	0	0	0	0	0	0	0	0	0	0.0006637	1.08093	2.7924	2.55535	0.0043616	0.396482	0.216328
0.368606	0.317594	0.195041	0.100887	0.00450386	0.00379273	0.00331864	0.000758545	0.000805955	0.000426682	0.0005215	0.000331864	0.000142227	0	0.000237045	0.000284455	4.74091e-05	0	0.00118523	9.48182e-05	0	0.000568909	0.000142227	0.0005215	0	9.48182e-05	0	0	0	0	0	0	0	0	0	0	0	0	0	9.48182e-05	0	0	0	0.0022282	1.42701	3.43242	2.69758	0.0046935	0.413218	0.32973
0.387806	0.342673	0.1537	0.0743375	0.0107619	0.00971886	0.00564168	0.0026075	0.00265491	0.00379273	0.00274973	0.00161191	0	0	0.000189636	0.000379273	0.000142227	0	0	0.000474091	0	0	0	0.000331864	0	0.000142227	4.74091e-05	4.74091e-05	0	9.48182e-05	9.48182e-05	0	0	0	0	0	0	0	0	0	0	0	0	0.0016593	1.34642	2.74025	3.19537	0.0063528	0.344095	0.282463
0.421325	0.259138	0.183995	0.060494	0.0501588	0.0113308	0.00749064	0.00246527	0.00203859	0.000331864	4.74091e-05	0.000331864	0.000189636	0	0	0.000189636	0	0	0	0	0.000284455	0.000142227	0	0	0	0	0	0	4.74091e-05	0	0	0	0	0	0	0	0	0	0	0	0	0	0	0.0020386	0.578391	2.23771	1.32745	0.012753	0.500545	0.215806
0.338833	0.218603	0.24373	0.129854	0.00611577	0.0362205	0.0226141	0.00180155	9.48182e-05	0.000379273	0.000189636	0.000331864	9.48182e-05	0	4.74091e-05	9.48182e-05	9.48182e-05	0.000379273	0.000379273	0.000142227	0	0	0	0	0	0	0	0	0	0	0	0	0	0	0	0	0	0	0	0	0	0	0	0.0218556	0.744323	3.26649	1.8537	0.0114256	0.301427	0.229839
0.374342	0.203148	0.324705	0.0807377	0.00530982	0.001043	0.000995591	0.00189636	0.00251268	0.00113782	0.000711136	4.74091e-05	0.000189636	0.00132745	0.001043	9.48182e-05	9.48182e-05	0.000284455	0.000189636	0	9.48182e-05	0	4.74091e-05	4.74091e-05	0	0	0	0	0	0	0	0	0	0	0	0	0	0	0	0	0	0	0	0.0013749	0.640023	1.6451	1.50287	0.0068743	0.132603	0.0521974
0.389371	0.332907	0.221969	0.0435215	0.00346086	0.0005215	0.00274973	0.00393495	0	9.48182e-05	0	0.000189636	0.000189636	0	0	9.48182e-05	0	0	0.000948182	0	0	0	4.74091e-05	0	0	0	0	0	0	0	0	0	0	0	0	0	0	0	0	0	0	0	0	0.0010904	1.81577	2.65491	3.59835	0.0011852	0.307638	0.217323
0.382212	0.412412	0.143839	0.0433793	0.00635282	0.000853364	0.00241786	0.00327123	0.000995591	0.000853364	0.000568909	0.000284455	0.000474091	4.74091e-05	0.00109041	0	0	0.000805955	0	0	0	0	0	0	0	0	0	0	0	0	0	0	0	0.000142227	0	0	0	0	0	0	0	0	0	0.0007111	1.36064	3.10055	3.12426	0.0073958	0.439719	0.341345
0.343953	0.280188	0.222681	0.134689	0.00241786	0.00203859	0.00355568	0.0015645	0.00151709	0.00331864	0.00128005	0.000568909	0	0	0.00109041	0.000426682	0	0	0	0	0	0.000237045	9.48182e-05	0	0.000237045	0	0	9.48182e-05	4.74091e-05	0	0	0	0	0	0	0	0	0	0	0	0	0	0	0.0054046	1.6925	1.7968	2.25193	0.0063528	0.331674	0.257052
[truncated: 46 more columns]
